# Supplementary material for: Broad-spectrum antiviral potential of vitexin and isovitexin from Jatropha integerrima: in vitro cytoprotective effects and in silico insights
Source: Naunyn Schmiedebergs Arch Pharmacol. 2026 Apr 2;399(9):13851–71. doi: 10.1007/s00210-026-05186-z (PMC13357401; doi:10.1007/s00210-026-05186-z)
Supplement: Supplementary file 1 — (XLSX 53.8 KB) [file 210_2026_5186_MOESM1_ESM.xlsx]

## Sheet: HAV
Test	ug/ml	O.D	O.D	O.D	Mean O.D	SD E	viability	toxicity	Viral activity %	Anti viral effect %	viability
Control vero		0.362	0.341	0.359	0.354	0.005679	100	0
HAV		0.177	0.183	0.158	0.172667	0.006526	48.7759	51.2241	100	0	48.776
JL	62.5	0.318	0.289	0.315	0.307333	0.007974	86.8173	13.1827	25.7353	74.2647
JF	62.5	0.343	0.328	0.339	0.336667	0.003884	95.1036	4.89642	9.55882	90.4412
HAV		0.288	0.265	0.294	0.282333	0.007654	54.3995	45.6005	100	0
Ml-2	31.25	0.514	0.521	0.505	0.513333	0.00401	98.9082	1.09184	2.39437	97.6056
isovitexin
Ji-1	31.25	0.519	0.509	0.521	0.516333	0.003215	99.4862	0.513809	1.12676	98.8732
Vit
Control vero		0.391	0.374	0.384	0.383	0.004272	100	0
HAV		0.173	0.159	0.163	0.165	0.003606	43.08	56.91	100	0
acyclo	62.5	0.267	0.259	0.271	0.265667	0.003055	69.3647	30.6353	53.8226	46.1774

## Sheet: HSV2
Test	ug/ml	O.D			Mean O.D	SD E	viability	toxicity	Viral activity %	Anti viral effect %
Control vero		0.362	0.341	0.359	0.354	0.005679	100	0
HSV2		0.111	0.103	0.132	0.115333	0.007489	32.58	67.42	100	0
JL	62.5	0.235	0.217	0.228	0.226667	0.004537	64.0301	35.9699	53.352	46.648
JF	62.5	0.222	0.199	0.204	0.208333	0.006048	58.8512	41.1488	61.0335	38.9665
Control vero		0.508	0.532	0.517	0.519	0.006062	100	0
HSV2		0.254	0.238	0.265	0.252333	0.006788	48.6191	51.3809	100	0
Ml-2	31.25	0.435	0.397	0.401	0.411	0.01044	79.1908	20.8092	40.5	59.5
Ji-1	31.25	0.477	0.436	0.439	0.450667	0.011427	86.8337	13.1663	25.625	74.375
Control vero		0.362	0.341	0.359	0.354	0.005679	100	0
HSV2		0.199	0.204	0.168	0.190333	0.009751	53.76	46.23	100	0
acyclo	62.5	0.267	0.334	0.316	0.305667	0.017337	86.3465	13.6535	29.5316	70.4684

## Sheet: HSV1
Test	ug/ml	O.D			Mean O.D	SD E	viability	toxicity	Viral activity %	Anti viral effect %
Control vero		0.362	0.341	0.359	0.354	0.005679	100	0
HSV1		0.112	0.124	0.118	0.118	0.003	33.3333	66.6667	100	0
JL	62.5	0.245	0.263	0.224	0.244	0.00976	68.9266	31.0734	46.6102	53.3898
JF	62.5	0.195	0.2	0.186	0.193667	0.003547	54.7081	45.2919	67.9378	32.0621
Control vero		0.508	0.532	0.517	0.519	0.006062	100	0
HSV1		0.269	0.314	0.302	0.295	0.011651	56.8401	43.1599	100	0
Ml-2	31.25	0.467	0.487	0.459	0.471	0.007211	90.7514	9.24855	21.4286	78.5714
Ji-1	31.25	0.482	0.501	0.477	0.486667	0.006331	93.7701	6.22993	14.4345	85.5655
Control vero		0.391	0.374	0.384	0.383	0.004272	100	0
HSV1		0.103	0.135	0.121	0.119667	0.008021	31.24	68.75	100	0
acyclo	62.5	0.32	0.361	0.335	0.338667	0.010372	88.4247	11.5753	16.8354	83.1646

## Sheet: adeno
Test	ug/ml	O.D			Mean O.D	SD E	viability	toxicity	Viral activity %	Anti viral effect %
Control vero		0.362	0.341	0.359	0.354	0.005679	100	0
adeno		0.362	0.341	0.359	0.354	0.005679	100	0
JL	62.5	0.174	0.189	0.164	0.175667	0.006292	49.6234	50.3766	93.01	6.98
JF	62.5	0.179	0.18	0.171	0.176667	0.002466	49.9058	50.0942	99.4393	0.560748
Control vero		0.508	0.532	0.517	0.519	0.006062	100	0
adeno		0.266	0.289	0.274	0.276333	0.005838	53.24	46.75	100	0
Ml-2	31.25	0.298	0.314	0.327	0.313	0.007263	60.3083	39.6917	84.8901	15.1099
Ji-1	31.25	0.346	0.362	0.333	0.347	0.007263	66.8593	33.1407	70.8791	29.1209
Control vero		0.362	0.341	0.359	0.354	0.005679	100	0
adeno		0.156	0.187	0.187	0.176667	0.008949	49.9	50.09	100	0
acyclo	62.5	0.238	0.298	0.216	0.250667	0.021221	70.8098	29.1902	58.2707	41.7293

## Sheet: Rota
Test	ug/ml	O.D			Mean O.D	SD E	viability	toxicity	Viral activity %	Anti viral effect %
Control vero		0.362	0.341	0.359	0.354	0.005679	100	0
Rota		0.127	0.115	0.129	0.123667	0.003786	34.9341	65.0659	100	0
JL	62.5	0.173	0.19	0.148	0.170333	0.010563	48.1168	51.8832	79.7395	20.2605
JF	62.5	0.197	0.189	0.199	0.195	0.002646	55.0847	44.9153	69.0304	30.9696
Control vero		0.508	0.532	0.517	0.519	0.006062	100	0
rota		0.31	0.289	0.307	0.302	0.005679	58.1888	41.8112	100	0
Ml-2	31.25	0.342	0.302	0.315	0.319667	0.010202	61.5928	38.4072	91.8587	8.14132
Ji-1	31.25	0.345	0.329	0.367	0.347	0.009539	66.8593	33.1407	79.2627	20.7373
Control vero		0.362	0.341	0.359	0.354	0.005679	100	0
rota		0.224	0.241	0.209	0.224667	0.008005	63.4652	36.5348	100	0
acyclo	62.5	0.267	0.294	0.288	0.283	0.007089	79.9435	20.0565	54.8969	45.1031

## Sheet: CoxB4
Test	ug/ml	O.D			Mean O.D	SD E	viability	toxicity	Viral activity %	Anti viral effect %
Control vero		0.362	0.341	0.359	0.354	0.005679	100	0
CoxB4		0.155	0.162	0.134	0.150333	0.007286	42.467	57.533	100	0
JL	62.5	0.267	0.284	0.261	0.270667	0.005965	76.4595	23.5405	40.9165	59.0835
JF	62.5	0.288	0.304	0.294	0.295333	0.004041	83.4275	16.5725	28.8052	71.1948
Control vero		0.508	0.532	0.517	0.519	0.006062	100	0
CoxB4		0.253	0.249	0.261	0.254333	0.003055	49.0045	50.9955	100	0
Ml-2	31.25	0.501	0.483	0.479	0.487667	0.005859	93.9627	6.03725	11.8388	88.1612
Ji-1	31.25	0.525	0.511	0.504	0.513333	0.005346	98.9082	1.09184	2.14106	97.8589
Control vero		0.362	0.34	0.359	0.354	0.005679	100	0
coxB4		0.127	0.11	0.129	0.12366	0.003786	34.9341	65.0659	100	0
acyclo	62.5	0.322	0.28	0.301	0.30266	0.009278	85.4991	14.5009	22.2865	77.7135

## Sheet: vit and isovit
ID	ug/ml	O.D			Mean O.D	SD E	Viability %	Toxicity %	CC50
		1	2	3
vero	---	0.528	0.515	0.538	0.527	0.006658	100	0
	1000	0.016	0.018	0.016	0.016667	0.000667	3.16256	96.8375
	500	0.017	0.018	0.017	0.017333	0.000333	3.28906	96.7109
	250	0.034	0.052	0.033	0.039667	0.006173	7.52688	92.4731
Ml-2	125	0.098	0.126	0.145	0.123	0.01365	23.3397	76.6603	85.76
isovitexin	62.5	0.356	0.387	0.368	0.370333	0.009025	70.272	29.728
	31.25	0.536	0.521	0.523	0.526667	0.004702	99.9367	0.0632511
	1000	0.017	0.018	0.016	0.017	0.000577	3.22581	96.7742
	500	0.018	0.018	0.02	0.018667	0.000667	3.54206	96.4579
	250	0.019	0.026	0.022	0.022333	0.002028	4.23782	95.7622
Ji-1	125	0.054	0.067	0.085	0.068667	0.008988	13.0297	86.9703	74.41
vitexin	62.5	0.342	0.287	0.356	0.328333	0.021058	62.3023	37.6977
	31.25	0.521	0.518	0.53	0.523	0.003606	99.241	0.759013
	1000	0.017	0.019	0.018	0.018	0.000577	3.41556	96.5844
	500	0.018	0.019	0.02	0.019	0.000577	3.60531	96.3947
	250	0.065	0.057	0.087	0.069667	0.008969	13.2195	86.7805
Acyclo	125	0.243	0.269	0.287	0.266333	0.012771	50.5376	49.4624	125.78
	62.5	0.476	0.489	0.502	0.489	0.007506	92.7894	7.21063
	31.25	0.533	0.517	0.523	0.524333	0.004667	99.494	0.506009

## Sheet: JL and JF
ID	ug/ml	O.D			Mean O.D	SD E	Viability %	Toxicity %	CC50
vero	---	0.326	0.338	0.317	0.327	0.006083	100	0
	1000	0.019	0.018	0.018	0.018333	0.000333	5.60652	94.39
	500	0.055	0.089	0.093	0.079	0.012055	24.159	75.84
	250	0.142	0.144	0.129	0.138333	0.004702	42.3038	57.69	186.8
JL	125	0.242	0.219	0.205	0.222	0.010786	67.8899	32.11
	62.5	0.321	0.295	0.311	0.309	0.007572	94.4954	5.5
	31.25	0.338	0.317	0.322	0.325667	0.006333	99.5923	0.4
	1000	0.019	0.019	0.019	0.019	0	5.8104	94.18
	500	0.073	0.058	0.077	0.069333	0.005783	21.2029	78.79
	250	0.145	0.163	0.148	0.152	0.005568	46.4832	53.51	237
JF	125	0.287	0.277	0.269	0.277667	0.005207	84.9134	15.08
	62.5	0.302	0.33	0.326	0.319333	0.008743	97.6555	2.34
	31.25	0.326	0.316	0.329	0.323667	0.00393	98.9806	1.01

## Sheet: CC50
	JL						JF				isovit
	Cell cytotoxicity (%)					Cell cytotoxicity (%)					Cell cytotoxicity (%)
1000	94.39	93.8	95.1		1000	94.18	93.6	95		1000	96.8375	96.4	97.1
500	75.84	74.9	76.2		500	78.79	77.9	79.3		500	96.7109	97	96.2
250	57.69	58.3	56.8		250	53.51	54.2	52.8		250	92.4731	93.1	91.9
125	32.11	33	31.5		125	15.08	15.7	14.6		125	76.6603	75.9	77.3
62.5	5.5	5.8	5.1		62.5	2.34	2.6	2.1		62.5	29.728	30.4	28.9
31.25	0.4	0.6	0.3		31.25	1.01	1.2	0.9		31.25	0.0632511	0.08	0.05
		vit					acyclo
		Cell cytotoxicity (%)					Cell cytotoxicity (%)
	1000	96.7742	96.3	97.1		1000	96.5844	96.1	96.9
	500	96.4579	95.8	96.9		500	96.3947	96.8	96
	250	95.7622	95.1	96.2		250	86.7805	86.1	87.3
	125	86.9703	86.3	87.5		125	49.4624	50.1	48.8
	62.5	37.6977	38.4	36.9		62.5	7.21063	7.6	6.9
	31.25	0.759013	0.85	0.68		31.25	0.506009	0.58	0.45

## Sheet: IC50
		HAV							HSV1
	JL	JF	Isovitexin	Vitexin	Acyclovir			JL	JF	Isovitexin	Vitexin	Acyclovir
250	86.8173	96.2	99.9	99.8	80.9		250	77.6	78.9	99.9	97.1	93.4
125	78.7194	95.1036	99.5	99.6	77.7		125	70.3	66.9	98.5	95.6	90.2
62.5	66.1959	78.0603	99.2	99.5	69.36		62.5	68.9266	62.1	95.6	94.3	88.42
31.25	57	47.3089	98.91	99.49	40		31.25	29.5	40.1	90.75	93.77	66.9
15.6	38	40.3	66.5	67.3	39		15.6	24	33.4275	89.8	65.4	62.3
7.8	30	30.1	55.2	53	35		7.8	22.2	20.2	50.3	59	58.99
3.9	29	23.2	45.6	48.2	28		3.9	15.3	14.3	41.1	50	29
		HSV2								adeno
	JL	JF	Isovitexin	Vitexin	Acyclovir			JL	JF	Isovitexin	Vitexin	Acyclovir
250	77.6	70.9	93.2	95	95.3		250	65.9	76.9	95	93	88
125	70.3	60.4	90.8	92	90.2		125	60.3	70	70	77.6	77.8
62.5	66.9	58.8512	80.5	90.4	86.34		62.5	55.6	45	69.5	70.2	70.8
31.25	55	43.2	79.19	86.83	59		31.25	30	37.7213	69	66.85	69.6
15.6	31	34.2	66.4	77	50.6		15.6	29	30.0942	68	65.3	65.9
7.8	29	33.1	50.6	57	47.7		7.8	22.1	20.2	49.9	60	59.9
3.9	20.5	22.3	48.3	42.3	22		3.9	20.1	10.5	35	35.9	34.6
		COX								ROTA
	JL	JF	Isovitexin	Vitexin	Acyclovir			JL	JF	Isovitexin	Vitexin	Acyclovir
250	90.2	93.5	99.9	99.8	95.7		250	89.9	90.2	97.2	94.3	93.5
125	87.8	87.7	97.1	99.5	90.1		125	80.7	83.6	94.6	84.2	84
62.5	76.4595	83.4275	95.6	99.2	85.49		62.5	79	75.9	80.6	77.2	83
31.25	62.2411	59.8023	93.96	98.91	79.7		31.25	77	70.3	61.59	66.86	81.2
15.6	54.1431	49.8437	75	80.6	33.1		15.6	75	55.0847	44.2	59	79.7
7.8	43	33.9	55.2	79.8	24.2		7.8	49.5	36.4407	35.4	44.5	39
3.9	39.8	22.9	49.2	50	14.3		3.9	17.2	35.2166	29.4	27.4	11.5

[truncated: 1 more sheets: SI]
